# Supplementary material for: Ant-Neointimal Formation Effects of SLC6A6 in Preventing Vascular Smooth Muscle Cell Proliferation and Migration via Wnt/β-Catenin Signaling
Source: Int J Mol Sci. 2023 Feb 3;24(3):3018. doi: 10.3390/ijms24033018 (PMC9917619; doi:10.3390/ijms24033018)
Supplement: Supplementary file 1 [file ijms-24-03018-s001.zip]

Archive with 1 entries (1 files):
- ijms-2143493-supplementary.pdf
